# Supplementary material for: Centralized Homologous Recombination Repair Testing in Metastatic Castration-Resistant Prostate Cancer: Real-World Data from a Multicenter Spanish Precision Oncology Program
Source: Cancers (Basel). 2026 May 16;18(10):1614. doi: 10.3390/cancers18101614 (PMC13204402; doi:10.3390/cancers18101614)
Supplement: Supplementary file 1 [file cancers-18-01614-s001.zip]

Archive with 1 entries (1 files):
- cancers-4287395-supplementary.pdf
